# Supplementary material for: IL-8 is a potential biomarker for retinal detachment secondary to choroidal melanoma
Source: PeerJ. 2026 May 28;14:e21183. doi: 10.7717/peerj.21183 (PMC13222547; doi:10.7717/peerj.21183)
Supplement: Supplemental Information 1 [file peerj-14-21183-s001.xls]

## Sheet: CCK8-MUM2B
				Control							il-8
	empty		Time
	0.052		0h	0.422	0.43	0.41	0.4	0.39	0.48		0.43	0.38	0.42	0.47	0.45	0.43
	0.053		24h		0.87	0.79	0.83	0.85	0.85			0.77	0.81	0.82	0.9	0.85
	0.057		48h		1.58	1.67	1.59	1.64	1.62			1.67	1.59	1.64	1.62	1.61
			Time
	0.056		0h	0.436	0.48	0.43	0.44	0.36	0.47		0.446	0.43	0.46	0.43	0.46	0.45
	0.058		24h		0.76	0.79	0.79	0.81	0.83			0.82	0.85	0.85	0.87	0.84
	0.052		48h		1.65	1.59	1.63	1.66	1.63			1.58	1.59	1.6	1.65	1.63
			Time
	0.051		0h	0.434	0.48	0.38	0.42	0.46	0.43		0.414	0.36	0.47	0.43	0.41	0.4
	0.053		24h		0.81	0.83	0.79	0.81	0.82			0.79	0.83	0.79	0.83	0.84
	0.055		48h		1.62	1.61	1.63	1.66	1.63			1.58	1.65	1.59	1.6	1.65
empty average
				Control							il-8
			Time	empty-average
	0.052		0h	0.368	0.376	0.356	0.346	0.336	0.426		0.376	0.326	0.366	0.416	0.396	0.376
0.054	0.053		24h		0.816	0.736	0.776	0.796	0.796			0.716	0.756	0.766	0.846	0.796
	0.057		48h		1.526	1.616	1.536	1.586	1.566			1.616	1.536	1.586	1.566	1.556
			average value	1	1.02174	0.967391	0.940217	0.913043	1.15761	average value	1	0.867021	0.973404	1.10638	1.05319	1
				2.13043	2.21739	2	2.1087	2.16304	2.16304		2.06383	1.90426	2.01064	2.03723	2.25	2.11702
				4.25543	4.14674	4.3913	4.17391	4.30978	4.25543		4.18085	4.29787	4.08511	4.21809	4.16489	4.1383
			Time
	0.056		0h	0.381	0.425	0.375	0.385	0.305	0.415		0.391	0.375	0.405	0.375	0.405	0.395
0.0553333	0.058		24h		0.705	0.735	0.735	0.755	0.775			0.765	0.795	0.795	0.815	0.785
	0.052		48h		1.595	1.535	1.575	1.605	1.575			1.525	1.535	1.545	1.595	1.575
			average value	1	1.11549	0.984252	1.0105	0.800525	1.08924	average value	1	0.959079	1.03581	0.959079	1.03581	1.01023
				1.94488	1.85039	1.92913	1.92913	1.98163	2.03412		2.02302	1.95652	2.03325	2.03325	2.0844	2.00767
				4.13911	4.18635	4.02887	4.13386	4.2126	4.13386		3.97698	3.90026	3.92583	3.95141	4.07928	4.02813
			Time
	0.051		0h	0.381	0.427	0.327	0.367	0.407	0.377		0.361	0.307	0.417	0.377	0.357	0.347
0.053	0.053		24h		0.757	0.777	0.737	0.757	0.767			0.737	0.777	0.737	0.777	0.787
	0.055		48h		1.567	1.557	1.577	1.607	1.577			1.527	1.597	1.537	1.547	1.597
			average value	1	1.12073	0.858268	0.963255	1.06824	0.989501	average value	1	0.850416	1.15512	1.04432	0.98892	0.961219
				1.99213	1.98688	2.03937	1.93438	1.98688	2.01312		2.11357	2.04155	2.15235	2.04155	2.15235	2.18006
				4.13911	4.11286	4.08661	4.13911	4.21785	4.13911		4.3241	4.22992	4.42382	4.25762	4.28532	4.42382
			Time	Control	IL-8
			0h	1	1
			24h	2.02248	2.06681
			48h	4.17788	4.16064

## Sheet: CCK8-M619
				Control							il-8
			Time
	0.052		0h	0.464	0.46	0.49	0.4	0.49	0.48		0.444	0.38	0.49	0.47	0.45	0.43
	0.053		24h		0.88	0.79	0.68	0.85	0.85			0.71	0.81	0.82	0.9	0.85
	0.057		48h		1.67	1.67	1.77	1.64	1.62			1.67	1.79	1.64	1.72	1.61
			Time
	0.056		0h	0.436	0.48	0.43	0.44	0.36	0.47		0.446	0.43	0.46	0.43	0.46	0.45
	0.058		24h		0.76	0.79	0.64	0.81	0.83			0.83	0.79	0.85	0.87	0.84
	0.052		48h		1.65	1.64	1.52	1.66	1.69			1.74	1.62	1.74	1.62	1.73
			Time
	0.051		0h	0.434	0.48	0.38	0.42	0.46	0.43		0.394	0.36	0.47	0.33	0.41	0.4
	0.053		24h		0.81	0.83	0.69	0.81	0.72			0.79	0.83	0.79	0.83	0.84
	0.055		48h		1.62	1.71	1.64	1.62	1.53			1.75	1.65	1.78	1.64	1.72
empty average
				Control							il-8
			Time
	0.052		0h	0.41	0.406	0.436	0.346	0.436	0.426		0.39	0.326	0.436	0.416	0.396	0.376
0.054	0.053		24h		0.826	0.736	0.626	0.796	0.796			0.656	0.756	0.766	0.846	0.796
	0.057		48h		1.616	1.616	1.716	1.586	1.566			1.616	1.736	1.586	1.666	1.556
			average value	1.11413	1.10326	1.18478	0.940217	1.18478	1.15761	average value	1.03723	0.867021	1.15957	1.10638	1.05319	1
				2.05435	2.24457	2	1.70109	2.16304	2.16304		2.03191	1.74468	2.01064	2.03723	2.25	2.11702
				4.40217	4.3913	4.3913	4.66304	4.30978	4.25543		4.34043	4.29787	4.61702	4.21809	4.43085	4.1383
			Time
	0.056		0h	0.381	0.425	0.375	0.385	0.305	0.415		0.391	0.375	0.405	0.375	0.405	0.395
0.0553333	0.058		24h		0.705	0.735	0.585	0.755	0.775			0.775	0.735	0.795	0.815	0.785
	0.052		48h		1.595	1.585	1.465	1.605	1.635			1.685	1.565	1.685	1.565	1.675
			average value	1	1.11549	0.984252	1.0105	0.800525	1.08924	average value	1	0.959079	1.03581	0.959079	1.03581	1.01023
				1.86614	1.85039	1.92913	1.53543	1.98163	2.03412		1.99744	1.9821	1.8798	2.03325	2.0844	2.00767
				4.13911	4.18635	4.1601	3.84514	4.2126	4.29134		4.18159	4.30946	4.00256	4.30946	4.00256	4.28389
			Time
	0.051		0h	0.381	0.427	0.327	0.367	0.407	0.377		0.341	0.307	0.417	0.277	0.357	0.347
0.053	0.053		24h		0.757	0.777	0.637	0.757	0.667			0.737	0.777	0.737	0.777	0.787
	0.055		48h		1.567	1.657	1.587	1.567	1.477			1.697	1.597	1.727	1.587	1.667
			average value	1	1.12073	0.858268	0.963255	1.06824	0.989501	average value	0.944598	0.850416	1.15512	0.767313	0.98892	0.961219
				1.88714	1.98688	2.03937	1.67192	1.98688	1.75066		2.11357	2.04155	2.15235	2.04155	2.15235	2.18006
				4.12336	4.11286	4.34908	4.16535	4.11286	3.87664		4.58449	4.70083	4.42382	4.78393	4.39612	4.61773
			Time	Control	IL-8
			0h	1.03804	0.993944
			24h	1.93588	2.04764
			48h	4.22155	4.36883

## Sheet: IHC
	magej data
	IL-8	control
1	34.144	4.56
1	34.786	5.06
1	39.33	8.92
1	39.246	7.51
1	37.171	4.48
1	36.561	6.89
1	42.516	4.562
1	44.026	4.67
1	38.39	6.85
1	38.152	7.46
2	27.894	8.67
2	28.544	10.464
2	29.181	6.9
2	29.151	6.43
2	30.121	7.652
2	26.186	8.57
2	26.936	9.56
2	29.645	7.54
2	27.101	6.89
2	31.821	4.56
3	33.099	5.675
3	33.807	6.85
3	27.811	8.46
3	12.984	11.54
3	33.538	7.56
3	30.192	8.491
3	33.999	8.67
3	11.66	8.769
3	10.7	9.43
3	30.5	5.56
4	35.862	10.021
4	32.717	10.971
4	31.082	11.073
4	39.035	9.631
4	45.236	8.053
4	25.973	6.085
4	33.762	14.975
4	42.947	8.032
4	38.974	10.678
4	37.974	8.432
5	38.253	9.255
5	27.4	6.953
5	28.365	10.764
5	33.745	7.953
5	29.664	7.942
5	21.937	8.943
5	27.973	8.442
5	29.372	7.62
5	38.973	9.311
5	39.075	9.621
6	43.974	10.843
6	44.625	8.823
6	48.662	7.942
6	49.635	8.823
6	36.362	8.053
6	35.752	7.963
6	37.063	7.142
6	38.735	9.732
6	35.635	8.963
6	40.863	7.935

## Sheet: Wound-Healing Assay
M619		0h	24h	area%				MUM-2B		0h	24h	area%
1	control	5711036	447432	7.83452				1	control	34683	7403	21.3448
	il-8	5400402	418380	7.7472					il-8	34960	7692	22.0023
2	control	5687348	436785	7.67994				2	control	32456	7590	23.3855
	il-8	5478876	457820	8.35609					il-8	33457	7612	22.7516
3	control	5266768	410986	7.80338				3	control	35029	7546	21.5422
	il-8	5466087	439081	8.03282					il-8	34998	7344	20.9841

## Sheet: transwell
magej data
cell number	HMC3				cell number	mum2b				cell number	m619
	control	il-8				control	il-8				control	il-8
1	156	190			1	288	331			1	322	306
2	188	186			2	321	296			2	305	318
3	158	151			3	298	258			3	276	328
4	167	162			4	284	307			4	289	297
5	153	182			5	305	316			5	316	318
6	151	155			6	311	285			6	295	296

## Sheet: CCK-IL-8-tumor
	MUM2B												RAELATIVE proliferration
		48h
①
	0μM	100μM	400μM	800μM									0μM	100μM	400μM	800μM
hole 1	0.884	0.892	1.236	1.316			0.623	0.631	0.975	1.055			1	1.01284	1.56501	1.69342		100	101.284	156.501	169.342
hole 2	0.855	0.934	1.222	1.272			0.594	0.673	0.961	1.011			1	1.133	1.61785	1.70202		100	113.3	161.785	170.202
hole 3	0.866	0.926	1.265	1.254			0.605	0.665	1.004	0.993			1	1.09917	1.6595	1.64132		100	109.917	165.95	164.132
blank hole	0.261																	0	0	0	0
																		0	0	0	0
																		0	0	0	0
②																		0	0	0	0
	0μM	100μM	400μM	800μM														0	0	0	0
hole 1	0.935	0.932	1.192	1.262			0.703	0.7	0.96	1.03			1	0.995733	1.36558	1.46515		100	99.5733	136.558	146.515
hole 2	0.922	0.915	1.234	1.274			0.69	0.683	1.002	1.042			1	0.989855	1.45217	1.51014		100	98.9855	145.217	151.014
hole 3	0.967	0.946	1.226	1.186			0.735	0.714	0.994	0.954			1	0.971429	1.35238	1.29796		100	97.1429	135.238	129.796
blank hole	0.232																	0	0	0	0
																		0	0	0	0
																		0	0	0	0
③																		0	0	0	0
	0μM	100μM	400μM	800μM														0	0	0	0
hole 1	0.885	0.931	1.183	1.186			0.662	0.708	0.96	0.963			1	1.06949	1.45015	1.45468		100	106.949	145.015	145.468
hole 2	0.853	0.914	1.196	1.172			0.63	0.691	0.973	0.949			1	1.09683	1.54444	1.50635		100	109.683	154.444	150.635
hole 3	0.92	0.896	1.173	1.193			0.697	0.673	0.95	0.97			1	0.965567	1.36298	1.39168		100	96.5567	136.298	139.168
blank hole	0.223																	0	0	0	0
																		0	0	0	0
																		0	0	0	0
																		0	0	0	0
	M619																	0	0	0	0
		48h																0	0	0	0
①																		0	0	0	0
	0μM	100μM	400μM	800μM														0	0	0	0
hole 1	0.965	1.056	1.275	1.237			0.689	0.78	0.999	0.961			1	1.13208	1.44993	1.39478		100	113.208	144.993	139.478
hole 2	0.942	0.999	1.011	1.222			0.666	0.723	0.735	0.946			1	1.08559	1.1036	1.42042		100	108.559	110.36	142.042
hole 3	0.914	1.034	1.183	1.225			0.638	0.758	0.907	0.949			1	1.18809	1.42163	1.48746		100	118.809	142.163	148.746
blank hole	0.276																	0	0	0	0
																		0	0	0	0
																		0	0	0	0
②																		0	0	0	0
	0μM	100μM	400μM	800μM														0	0	0	0
hole 1	0.877	0.866	1.091	1.123			0.646	0.635	0.86	0.892			1	0.982972	1.33127	1.3808		100	98.2972	133.127	138.08
hole 2	0.852	0.932	1.145	1.124			0.621	0.701	0.914	0.893			1	1.12882	1.47182	1.438		100	112.882	147.182	143.8
hole 3	0.893	0.851	0.971	1.092			0.662	0.62	0.74	0.861			1	0.936556	1.11782	1.3006		100	93.6556	111.782	130.06
blank hole	0.231																	0	0	0	0
																		0	0	0	0
																		0	0	0	0
③																		0	0	0	0
	0μM	100μM	400μM	800μM														0	0	0	0
hole 1	0.836	0.896	1.077	1.165			0.586	0.646	0.827	0.915			1	1.10239	1.41126	1.56143		100	110.239	141.126	156.143
hole 2	0.822	0.873	1.052	1.092			0.572	0.623	0.802	0.842			1	1.08916	1.4021	1.47203		100	108.916	140.21	147.203
hole 3	0.865	0.855	1.184	1.196			0.615	0.605	0.934	0.946			1	0.98374	1.5187	1.53821		100	98.374	151.87	153.821
blank hole	0.25

## Sheet: cck-IL-8-HMC3
													RAELATIVE proliferration
		48h
①
	0μM	100μM	400μM	800μM			0μM	100μM	400μM	800μM			0μM	100μM	400μM	800μM
hole 1	0.981	0.972	1.054	1.132			0.751	0.742	0.824	0.902			1	0.988016	1.0972	1.20107		100	98.8016	109.72	120.107
hole 2	0.886	0.968	1.093	1.167			0.656	0.738	0.863	0.937			1	1.125	1.31555	1.42835		100	112.5	131.555	142.835
hole 3	0.814	0.847	1.077	1.23			0.584	0.617	0.847	1			1	1.05651	1.45034	1.71233		100	105.651	145.034	171.233
blank hole	0.23																	0	0	0	0
																		0	0	0	0
																		0	0	0	0
②																		0	0	0	0
	0μM	100μM	400μM	800μM														0	0	0	0
hole 1	1.222	1.19	1.375	1.34			0.942	0.91	1.095	1.06			1	0.96603	1.16242	1.12527		100	96.603	116.242	112.527
hole 2	1.284	1.163	1.296	1.384			1.004	0.883	1.016	1.104			1	0.879482	1.01195	1.0996		100	87.9482	101.195	109.96
hole 3	1.213	1.25	1.347	1.487			0.933	0.97	1.067	1.207			1	1.03966	1.14362	1.29368		100	103.966	114.362	129.368
blank hole	0.28																	0	0	0	0
																		0	0	0	0
																		0	0	0	0
③																		0	0	0	0
	0μM	100μM	400μM	800μM														0	0	0	0
hole 1	0.722	0.85	0.935	1.143			0.468	0.596	0.681	0.889			1	1.2735	1.45513	1.89957		100	127.35	145.513	189.957
hole 2	0.852	0.834	0.947	1.165			0.598	0.58	0.693	0.911			1	0.9699	1.15886	1.52341		100	96.99	115.886	152.341
hole 3	0.895	0.867	0.934	1.09			0.641	0.613	0.68	0.836			1	0.956318	1.06084	1.30421		100	95.6318	106.084	130.421
blank hole	0.254
	M619
		48h
①
	0μM	100μM	400μM	800μM
hole 1	0.927	0.884	1.047	1.214			0.717	0.674	0.837	1.004			1	0.940028	1.16736	1.40028
hole 2	0.967	0.947	1.093	1.25			0.757	0.737	0.883	1.04			1	0.97358	1.16645	1.37384
hole 3	0.894	1.025	1.116	1.168			0.684	0.815	0.906	0.958			1	1.19152	1.32456	1.40058
blank hole	0.21
②
	0μM	100μM	400μM	800μM
hole 1	0.864	0.836	1.093	1.145			0.632	0.604	0.861	0.913			1	0.955696	1.36234	1.44462
hole 2	0.81	0.924	0.995	1.226			0.578	0.692	0.763	0.994			1	1.19723	1.32007	1.71972
hole 3	0.872	0.942	1.125	1.154			0.64	0.71	0.893	0.922			1	1.10938	1.39531	1.44062
blank hole	0.232
③
	0μM	100μM	400μM	800μM
hole 1	0.955	0.965	1.135	1.256			0.712	0.722	0.892	1.013			1	1.01404	1.25281	1.42275
hole 2	0.883	0.934	1.076	1.143			0.64	0.691	0.833	0.9			1	1.07969	1.30156	1.40625
hole 3	0.92	0.98	1.044	1.192			0.677	0.737	0.801	0.949			1	1.08863	1.18316	1.40177
blank hole	0.243

## Sheet: CCK-IL-8-co-culture
①																	②																	③
	mum2b									M619								mum2b									M619								mum2b									M619
tumor culture medium	0h			48h					tumor culture medium	0h			48h				tumor culture medium	0h			48h					tumor culture medium	0h			48h				tumor culture medium	0h			48h					tumor culture medium	0h			48h
hole 1	0.519		hole 1	1.424					hole 1	0.633		hole 1	1.567				hole 1	0.784		hole 1	1.478					hole 1	0.799		hole 1	1.676				hole 1	0.812		hole 1	1.574					hole 1	0.842		hole 1	1.734
hole 2	0.573		hole 2	1.398					hole 2	0.652		hole 2	1.577				hole 2	0.73		hole 2	1.498					hole 2	0.805		hole 2	1.635				hole 2	0.884		hole 2	1.598					hole 2	0.885		hole 2	1.756
hole 3	0.553		hole 3	1.484					hole 3	0.689		hole 3	1.623				hole 3	0.745		hole 3	1.499					hole 3	0.683		hole 3	1.623				hole 3	0.873		hole 3	1.536					hole 3	0.873		hole 3	1.736
blank hole	0.238		blank hole	0.296					blank hole	0.229		blank hole	0.227				blank hole	0.233		blank hole	0.221					blank hole	0.29		blank hole	0.226				blank hole	0.253		blank hole	0.253					blank hole	0.25		blank hole	0.236
add HMC3 culture medium									add HMC3 supernatant to culture medium								add HMC3 culture medium									add HMC3 supernatant to culture medium								add HMC3 culture medium									add HMC3 supernatant to culture medium
	0h			48h						0h			48h					0h			48h						0h			48h					0h			48h						0h			48h
hole 1	0.891		hole 1	1.416					hole 1	0.983		hole 1	1.557				hole 1	0.65		hole 1	1.116					hole 1	0.834		hole 1	1.452				hole 1	0.856		hole 1	1.265					hole 1	0.864		hole 1	1.552
hole 2	0.889		hole 2	1.385					hole 2	0.987		hole 2	1.534				hole 2	0.674		hole 2	1.124					hole 2	0.836		hole 2	1.423				hole 2	0.854		hole 2	1.274					hole 2	0.865		hole 2	1.523
hole 3	0.938		hole 3	1.509					hole 3	0.995		hole 3	1.587				hole 3	0.682		hole 3	1.117					hole 3	0.829		hole 3	1.474				hole 3	0.853		hole 3	1.264					hole 3	0.879		hole 3	1.574
blank hole	0.327		blank hole	0.284					blank hole	0.307		blank hole	0.312				blank hole	0.225		blank hole	0.256					blank hole	0.298		blank hole	0.307				blank hole	0.223		blank hole	0.246					blank hole	0.258		blank hole	0.287
add HMC3 culture medium +IL-8									add HMC3 supernatant+IL-8 to culture medium								add HMC3 culture medium +IL-8									add HMC3 supernatant+IL-8 to culture medium								add HMC3 culture medium +IL-8									add HMC3 supernatant+IL-8 to culture medium
	0h			48h						0h			48h					0h			48h						0h			48h					0h			48h						0h			48h
hole 1	0.867		hole 1	1.851					hole 1	0.906		hole 1	1.776				hole 1	0.778		hole 1	1.451					hole 1	0.806		hole 1	1.596				hole 1	0.853		hole 1	1.484					hole 1	0.874		hole 1	1.686
hole 2	0.843		hole 2	1.842					hole 2	0.894		hole 2	1.687				hole 2	0.763		hole 2	1.427					hole 2	0.813		hole 2	1.573				hole 2	0.836		hole 2	1.434					hole 2	0.797		hole 2	1.643
hole 3	0.91		hole 3	1.817					hole 3	0.892		hole 3	1.734				hole 3	0.556		hole 3	1.417					hole 3	0.823		hole 3	1.574				hole 3	0.864		hole 3	1.495					hole 3	0.893		hole 3	1.697
blank hole	0.307		blank hole	0.288					blank hole	0.299		blank hole	0.239				blank hole	0.254		blank hole	0.258					blank hole	0.252		blank hole	0.256				blank hole	0.263		blank hole	0.248					blank hole	0.242		blank hole	0.266
						RAELATIVE proliferration									RAELATIVE proliferration								RAELATIVE proliferration									RAELATIVE proliferration								RAELATIVE proliferration									RAELATIVE proliferration
tumor	0.281			1.128		4.01423	401.423		tumor	0.404			1.34		3.31683	331.683	tumor	0.551			1.257		2.28131	228.131		tumor	0.509			1.456		2.86051	286.051	tumor	0.559			1.321		2.36315	236.315		tumor	0.592			1.498		2.53041
	0.335			1.102		3.28955	328.955			0.423			1.35		3.19149	319.149		0.497			1.277		2.56942	256.942			0.515			1.415		2.74757	274.757		0.631			1.345		2.13154	213.154			0.635			1.52		2.3937
	0.315			1.188		3.77143	377.143			0.46			1.396		3.03478	303.478		0.512			1.278		2.49609	249.609			0.393			1.403		3.56997	356.997		0.62			1.283		2.06935	206.935			0.623			1.5		2.4077
							0									0								0									0								0
							0									0								0									0								0
add HMC3 culture medium							0		add HMC3 culture medium							0	add HMC3 culture medium							0		add HMC3 culture medium							0	add HMC3 culture medium							0		add HMC3 culture medium
	0.564			1.132		2.00709	200.709			0.676			1.245		1.84172	184.172		0.425			0.86		2.02353	202.353			0.536			1.145		2.13619	213.619		0.633			1.019		1.60979	160.979			0.606			1.265		2.08746
	0.562			1.101		1.95907	195.907			0.68			1.222		1.79706	179.706		0.449			0.868		1.93318	193.318			0.538			1.116		2.07435	207.435		0.631			1.028		1.62916	162.916			0.607			1.236		2.03624
	0.611			1.225		2.00491	200.491			0.688			1.275		1.8532	185.32		0.457			0.861		1.88403	188.403			0.531			1.167		2.19774	219.774		0.63			1.018		1.61587	161.587			0.621			1.287		2.07246
							0									0								0									0								0
add HMC3 culture medium +IL-8							0		add HMC3 culture medium +IL-8							0	add HMC3 culture medium +IL-8							0		add HMC3 culture medium +IL-8							0	add HMC3 culture medium +IL-8							0		add HMC3 culture medium +IL-8
	0.56			1.355		2.41964	241.964			0.607			1.537		2.53213	253.213		0.524			1.193		2.27672	227.672			0.554			1.34		2.41877	241.877		0.59			1.236		2.09492	209.492			0.622			1.42		2.28296
	0.536			1.554		2.89925	289.925			0.595			1.448		2.43361	243.361		0.509			1.169		2.29666	229.666			0.561			1.317		2.34759	234.759		0.573			1.186		2.06981	206.981			0.545			1.377		2.52661
	0.603			1.529		2.53566	253.566			0.593			1.395		2.35245	235.245		0.302			1.159		3.83775	383.775			0.571			1.318		2.30823	230.823		0.601			1.247		2.07488	207.488			0.641			1.431		2.23245
[truncated: 1 more columns]

## Sheet: tube formation assay
mum2b															m619
1	PBS			CM			CM+IL-8(50)			CM+IL-8(100)					1	PBS			CM			CM+IL-8(50)			CM+IL-8(100)
2	14			17			25			31					2	11			13			17			15
3	12			19			14			23					3	12			16			25			24
4	9			13			32			16					4	4			13			22			31
5	8			9			15			33					5	9			9			26			32
6	3			13			13			34					6	15			19			19			27
1	9			17			15			20					1	6			14			8			22
2	10			20			13			35					2	6			16			12			21
3	5			9			13			38					3	6			14			19			23
4	7			11			25			26					4	5			12			21			33
5	5			13			21			31					5	8			15			16			11
6	8			14			26			18					6	7			12			13			30
1	9			13			9			15					1	14			11			21			16
2	5			10			16			18					2	9			14			14			35
3	9			16			21			22					3	6			15			15			36
4	11			15			25			25					4	8			13			11			30
5	8			8			30			27					5	12			12			25			20
6	4			9			18			21					6	13			11			23			17
